# Supplementary material for: Towards Biohybrid Lung Development: Establishment of a Porcine In Vitro Model
Source: Membranes (Basel). 2022 Jul 3;12(7):687. doi: 10.3390/membranes12070687 (PMC9325277; doi:10.3390/membranes12070687)
Supplement: Supplementary file 1 [file membranes-12-00687-s001.zip]

Archive with 1 entries (1 files):
- membranes-1730365-SM.pdf
